# Supplementary material for: Analytical and clinical performance evaluation of a new NT-proBNP assay
Source: BMC Cardiovasc Disord. 2024 Jul 5;24:341. doi: 10.1186/s12872-024-03994-w (PMC11229486; doi:10.1186/s12872-024-03994-w)
Supplement: Supplementary file 1 — Supplementary Material 1: Supplementary Table 1. The data of CHF patients. [file 12872_2024_3994_MOESM1_ESM.xlsx]

## Sheet: supplementary table 1
Supplementary table 1-the data of CHF patients
patients	sex	age	Measured value	diagnosis	Whether to receive heart failure-related treatment	Anti-heart failure related main therapeutic drugs							Combined renal failure	overweight
						Diuretic	rhBNP	Digitalis glycosides	ACEI/ARB/ARNI	Beta-blockers	MRA	SGLT2 inhibitor
1	female	18	3386.85	Acute heart failure	yes	√	√	√		√	√
2	male	19	9506.65	Acute heart failure	yes	√	√	√	√		√		√
3	male	19	7800.52	Acute heart failure	yes	√	√	√	√		√
4	female	19	5171.62	Acute heart failure	yes	√	√		√			√
5	male	20	535.671	Acute heart failure	yes	√	√		√	√
6	female	22	12940.4	Acute heart failure	yes	√	√		√		√
7	male	23	7489.61	Acute heart failure	no
8	male	23	1090.95	Acute heart failure	yes	√	√	√	√		√	√
9	female	24	74213.8	Acute heart failure	yes	√	√	√	√				√
10	female	24	61228.4	Acute exacerbation of chronic heart failure	yes	√	√		√	√	√			√
11	female	24	56566.5	Acute heart failure	yes	√	√	√			√		√	√
12	male	24	35229.3	Acute heart failure	yes	√	√	√	√		√		√
13	female	24	30214.2	Acute heart failure	yes	√	√		√	√
14	male	24	25753.7	Acute heart failure	yes	√	√	√	√		√	√	√
15	female	24	19299.1	Acute exacerbation of chronic heart failure	yes	√			√	√	√		√
16	male	24	18654.3	Acute heart failure	yes	√	√	√	√			√	√
17	male	24	15637.3	Acute heart failure	yes	√	√	√	√
18	male	24	14630.7	Acute heart failure	yes	√	√				√
19	female	24	14499.5	Acute heart failure	yes	√	√	√
20	female	24	13002.7	Acute exacerbation of chronic heart failure	yes	√	√			√	√	√	√
21	male	24	9455.23	Acute heart failure	yes	√	√		√		√		√
22	female	24	2984.57	Acute exacerbation of chronic heart failure	yes	√			√	√	√	√
23	male	24	943.262	Acute heart failure	yes	√	√	√	√		√
24	female	24	2064.48	Acute heart failure	yes	√	√	√	√
25	male	24	2750.89	Acute heart failure	yes	√	√	√	√	√	√
26	female	25	168.108	Chronic heart failure	yes	√			√		√
27	female	25	2332.7	Acute heart failure	yes	√	√	√			√
28	male	27	535.523	Acute exacerbation of chronic heart failure	yes	√	√		√	√		√
29	male	27	110.78	Chronic heart failure	yes				√		√
30	female	28	71581.1	Acute heart failure	yes	√	√	√	√	√	√
31	male	28	13964.2	Acute heart failure	yes	√	√	√					√
32	male	28	11213.8	Acute heart failure	yes	√	√		√	√	√	√
33	male	28	10734	Acute heart failure	yes	√	√	√	√	√	√	√	√
34	male	28	7023.5	Acute heart failure	yes	√	√		√			√
35	male	28	6694.65	Acute heart failure	yes	√	√		√	√	√
36	male	28	6188.1	Acute exacerbation of chronic heart failure	yes	√			√	√	√	√
37	female	28	4337.34	Acute exacerbation of chronic heart failure	yes	√	√		√	√
38	male	28	3086.5	Acute exacerbation of chronic heart failure	yes			√	√	√	√	√
39	male	28	2536.76	Acute heart failure	yes	√	√	√
40	male	28	1579.43	Acute heart failure	yes	√	√
41	female	28	1302.42	Acute exacerbation of chronic heart failure	yes	√	√		√	√	√
42	male	28	1091.31	Acute exacerbation of chronic heart failure	yes	√	√		√	√	√
43	female	28	1086.12	Acute heart failure	yes	√	√	√			√
44	female	28	885.811	Acute heart failure	yes	√	√		√		√
45	female	28	918.326	Acute heart failure	yes	√	√		√
46	male	28	1146.71	Acute exacerbation of chronic heart failure	yes	√			√		√	√
47	female	28	1155.03	Acute exacerbation of chronic heart failure	yes	√	√		√	√		√
48	female	28	2095.98	Acute heart failure	yes	√	√	√			√
49	male	28	4461.2	Acute exacerbation of chronic heart failure	yes	√	√		√	√	√	√
50	male	29	8380.9	Acute exacerbation of chronic heart failure	yes	√	√		√	√	√
51	male	29	3201.11	Acute exacerbation of chronic heart failure	yes	√	√		√	√	√	√
52	male	31	3263.22	Acute exacerbation of chronic heart failure	yes	√	√	√	√	√	√
53	male	31	846.63	Acute exacerbation of chronic heart failure	yes	√	√		√	√	√	√		√
54	female	31	4333.45	Acute exacerbation of chronic heart failure	yes	√	√		√	√	√
55	male	32	600.444	Acute heart failure	yes	√	√		√		√
56	female	32	6515.46	Acute exacerbation of chronic heart failure	yes	√	√		√	√	√	√
57	male	33	69993.2	Acute heart failure	yes	√	√	√	√		√
58	male	33	6232.56	Acute heart failure	yes	√	√			√	√
59	male	33	6053.16	Acute exacerbation of chronic heart failure	yes	√	√		√	√	√	√
60	female	33	1300.88	Acute heart failure	no
61	female	33	1422	Acute exacerbation of chronic heart failure	yes	√	√		√	√		√
62	male	33	2170.24	Acute heart failure	yes	√	√	√	√
63	female	33	5016.22	Acute exacerbation of chronic heart failure	yes	√	√		√	√		√
64	male	34	5872.45	Acute exacerbation of chronic heart failure	yes	√	√		√	√	√
65	male	34	5607.78	Acute heart failure	yes	√	√	√		√	√
66	male	34	5237.07	Acute exacerbation of chronic heart failure	yes	√	√		√	√		√
67	male	34	4802.93	Acute exacerbation of chronic heart failure	yes	√	√		√		√	√
68	female	34	4662.43	Acute exacerbation of chronic heart failure	yes	√	√			√	√
69	male	34	4503	Acute exacerbation of chronic heart failure	yes	√			√	√	√	√
70	female	34	4104.02	Acute exacerbation of chronic heart failure	yes		√		√	√	√	√
71	male	34	3640.9	Acute exacerbation of chronic heart failure	yes	√	√		√	√		√
72	female	34	3401.03	Acute exacerbation of chronic heart failure	yes	√	√		√	√	√	√
73	female	34	3308.24	Acute heart failure	yes	√	√				√	√
74	female	34	2906.69	Acute heart failure	yes	√	√	√				√
75	female	34	2896.3	Acute heart failure	yes	√	√	√	√		√
76	male	34	2862.39	Acute exacerbation of chronic heart failure	yes	√	√		√	√
77	female	34	2746.91	Acute exacerbation of chronic heart failure	yes	√	√			√	√	√
78	male	34	2693.47	Acute heart failure	yes	√	√	√			√
79	male	34	2516.41	Acute heart failure	yes	√	√	√	√		√
80	female	34	2409.2	Acute exacerbation of chronic heart failure	yes	√	√		√	√	√	√
81	male	34	2167.55	Acute heart failure	yes	√	√	√	√	√
82	female	34	2011.81	Acute heart failure	yes	√	√	√	√		√
83	female	34	301.285	Chronic heart failure	yes	√			√	√	√	√
84	male	34	1090.26	Acute exacerbation of chronic heart failure	yes				√		√
85	male	34	1741.56	Acute exacerbation of chronic heart failure	yes	√	√	√	√	√	√	√
86	male	35	107153	Acute heart failure	yes	√	√	√		√
87	female	35	101347	Acute heart failure	yes	√	√	√			√		√
88	female	35	88565.2	Acute heart failure	yes	√	√	√				√
89	male	35	84033.6	Acute heart failure	yes	√	√				√
90	female	35	81508.5	Acute heart failure	yes	√	√	√
91	female	35	68895.6	Acute exacerbation of chronic heart failure	yes	√	√		√	√
92	female	35	38588.3	Acute exacerbation of chronic heart failure	yes	√			√	√	√	√
93	female	35	29781.4	Acute exacerbation of chronic heart failure	yes	√			√	√	√	√
94	female	35	16836.8	Acute exacerbation of chronic heart failure	yes	√	√			√	√
95	female	35	12862.2	Acute exacerbation of chronic heart failure	yes	√	√		√	√	√
96	male	35	8973	Acute heart failure	yes	√	√	√	√		√
97	female	35	6533.28	Acute heart failure	yes	√	√	√		√	√
98	male	35	5645.44	Acute exacerbation of chronic heart failure	yes	√	√		√	√	√	√
99	male	35	2386.58	Acute heart failure	yes	√	√
100	male	35	6388.11	Acute exacerbation of chronic heart failure	yes	√	√		√			√
101	male	36	10722.1	Acute exacerbation of chronic heart failure	yes	√	√		√	√	√	√
102	male	36	547.39	Acute exacerbation of chronic heart failure	no
103	male	36	330.301	Chronic heart failure	yes	√				√	√
104	female	36	1071.96	Acute exacerbation of chronic heart failure	yes	√	√		√	√	√			√
105	female	36	21303	Acute exacerbation of chronic heart failure	yes	√	√		√	√	√	√	√
106	male	37	1363.62	Acute heart failure	yes	√	√		√		√
107	female	37	7441.32	Acute heart failure	yes	√	√	√	√	√	√	√
108	female	38	33976.6	Acute heart failure	yes	√	√	√	√	√	√
109	male	38	1504.04	Acute exacerbation of chronic heart failure	yes		√		√	√	√	√
110	male	38	1048.71	Acute exacerbation of chronic heart failure	yes	√	√		√		√
111	female	38	1544.97	Acute heart failure	yes	√	√		√			√
112	male	38	1762.98	Acute exacerbation of chronic heart failure	yes	√	√		√	√		√
113	male	38	1873.67	Acute heart failure	yes	√	√			√	√
114	female	38	2346.41	Acute exacerbation of chronic heart failure	yes	√	√		√	√	√
115	female	38	5693.81	Acute heart failure	yes	√	√	√
116	female	39	2017.08	Acute heart failure	yes	√	√	√	√		√
117	female	39	174.711	Chronic heart failure	yes	√			√	√	√	√
118	male	39	3740.66	Acute heart failure	yes	√	√	√	√	√
119	female	40	17808	Acute exacerbation of chronic heart failure	yes	√			√		√	√
120	male	40	122.808	Acute exacerbation of chronic heart failure	yes		√		√	√	√	√
121	female	40	677.603	Acute exacerbation of chronic heart failure	yes	√	√		√	√	√		√
122	male	41	5123.19	Acute exacerbation of chronic heart failure	yes	√	√			√	√	√
123	male	41	1829.32	Acute heart failure	yes	√	√	√	√		√	√
124	male	41	1528.78	Acute heart failure	yes	√	√		√		√	√
125	female	41	831.359	Acute exacerbation of chronic heart failure	yes	√	√		√	√	√	√
126	male	41	25.7613	Chronic heart failure	no
127	female	41	81.9832	Chronic heart failure	yes				√	√		√
128	male	41	507.699	Chronic heart failure	yes	√			√	√	√
129	male	41	1905.45	Acute exacerbation of chronic heart failure	yes	√	√		√	√	√	√
130	female	41	2030.91	Acute heart failure	yes	√	√			√
131	male	41	3484.96	Acute exacerbation of chronic heart failure	yes	√	√		√	√	√
132	female	41	4718.36	Acute heart failure	yes	√	√	√		√	√
133	female	41	896.058	Acute exacerbation of chronic heart failure	yes	√			√	√	√
134	male	42	2819.27	Acute heart failure	yes	√	√	√			√
135	male	42	2214.94	Acute exacerbation of chronic heart failure	yes	√		√		√	√		√
136	male	42	1151.52	Acute exacerbation of chronic heart failure	yes	√	√		√	√	√
137	male	42	484.862	Acute exacerbation of chronic heart failure	yes	√	√		√	√	√
138	male	42	438.591	Chronic heart failure	yes	√			√	√	√	√
139	male	42	1057.86	Acute exacerbation of chronic heart failure	yes	√	√		√		√
140	male	42	1279.72	Acute exacerbation of chronic heart failure	yes	√			√	√	√	√
141	male	42	1459.78	Acute exacerbation of chronic heart failure	yes	√	√		√	√		√
142	male	42	1603.89	Acute exacerbation of chronic heart failure	yes	√	√		√		√
143	male	42	2227.52	Acute heart failure	yes	√	√	√			√
144	female	43	106694	Acute heart failure	yes	√	√			√	√
145	male	43	17115.6	Acute exacerbation of chronic heart failure	yes	√	√		√	√		√
146	female	43	537.962	Acute heart failure	yes	√	√			√		√
147	male	43	1781.2	Acute heart failure	yes	√	√	√			√	√
148	female	43	2758.74	Acute exacerbation of chronic heart failure	yes	√	√		√	√		√
149	female	43	5935.7	Acute exacerbation of chronic heart failure	yes	√	√		√	√	√
150	female	43	9923.16	Acute exacerbation of chronic heart failure	yes	√	√		√	√	√		√
151	male	44	28.1402	Chronic heart failure	yes				√	√	√
152	male	44	398.951	Chronic heart failure	no
153	male	44	1423.68	Acute heart failure	yes	√	√		√	√
154	male	44	2100.1	Acute exacerbation of chronic heart failure	yes	√	√		√	√		√
155	female	44	3508.5	Acute heart failure	yes	√	√		√		√
156	male	44	6225.46	Acute heart failure	yes	√	√	√		√
157	female	45	39369	Acute heart failure	yes	√	√	√	√	√	√
158	female	45	33891	Acute exacerbation of chronic heart failure	yes	√			√		√
159	male	45	23005.4	Acute heart failure	yes	√	√				√
160	male	45	21192.4	Acute exacerbation of chronic heart failure	yes	√	√		√	√		√
161	female	45	19563.7	Acute exacerbation of chronic heart failure	yes	√	√		√	√	√
162	male	45	19106.9	Acute heart failure	yes	√	√	√	√			√
163	male	45	14697.2	Acute exacerbation of chronic heart failure	yes	√	√		√	√	√		√
164	male	45	8659.97	Acute heart failure	yes	√	√		√	√	√	√
165	female	45	1118.46	Acute exacerbation of chronic heart failure	yes	√	√		√		√	√
166	male	45	1118.46	Acute exacerbation of chronic heart failure	yes	√	√		√	√	√	√
167	male	45	905.6	Acute exacerbation of chronic heart failure	yes	√	√		√	√	√	√
168	male	45	31.5222	Chronic heart failure	yes	√				√	√	√
169	male	45	565.786	Chronic heart failure	yes	√			√		√	√
170	male	45	570.939	Chronic heart failure	yes	√			√		√
171	male	45	1000.97	Acute exacerbation of chronic heart failure	yes	√	√		√	√	√
172	female	45	1047.52	Acute exacerbation of chronic heart failure	no
173	male	45	3671.57	Acute exacerbation of chronic heart failure	yes	√	√		√	√	√		√
174	female	45	4340.99	Acute exacerbation of chronic heart failure	yes	√	√		√			√
175	male	45	5016.66	Acute heart failure	yes	√	√	√	√		√	√
176	male	45	5473.45	Acute exacerbation of chronic heart failure	yes	√			√	√	√	√
177	male	45	593.298	Acute exacerbation of chronic heart failure	yes	√	√		√			√
178	female	46	36571	Acute exacerbation of chronic heart failure	yes	√	√		√	√	√	√
179	male	46	16252.3	Acute heart failure	yes	√	√		√	√
180	male	46	13503.3	Acute exacerbation of chronic heart failure	yes	√	√		√	√	√
181	male	46	13059.8	Acute exacerbation of chronic heart failure	yes	√	√		√	√	√	√
182	female	46	11080.5	Acute exacerbation of chronic heart failure	yes	√	√			√
183	female	46	9114.2	Acute exacerbation of chronic heart failure	yes	√	√		√	√	√	√	√
184	male	46	6080.94	Acute heart failure	yes	√	√				√
185	female	46	5986.3	Acute exacerbation of chronic heart failure	yes	√	√		√	√	√	√
186	female	46	5575.94	Acute heart failure	yes	√	√			√
187	female	46	5089	Acute exacerbation of chronic heart failure	yes	√	√		√	√	√
188	female	46	3459.7	Acute exacerbation of chronic heart failure	yes	√	√		√	√	√	√
189	female	46	1251.24	Acute exacerbation of chronic heart failure	yes	√	√		√	√		√
190	female	46	37.6828	Chronic heart failure	yes				√	√	√
191	female	47	23.2311	Chronic heart failure	no
192	female	47	91.6653	Chronic heart failure	no
193	male	47	223.172	Chronic heart failure	yes	√			√		√	√
194	male	47	833.736	Acute exacerbation of chronic heart failure	yes	√	√		√	√	√
195	male	47	1946.97	Acute exacerbation of chronic heart failure	yes	√	√			√	√	√	√
196	male	47	4563.17	Acute exacerbation of chronic heart failure	yes	√	√		√		√			√
197	male	47	4777.48	Acute exacerbation of chronic heart failure	yes	√			√	√
198	male	47	5398.35	Acute heart failure	yes	√	√	√			√			√
199	male	48	432.498	Acute exacerbation of chronic heart failure	yes	√	√		√	√	√	√
200	female	48	120.184	Chronic heart failure	yes					√	√	√
201	female	48	157.54	Acute exacerbation of chronic heart failure	yes	√			√	√	√	√
202	male	48	272.339	Chronic heart failure	yes	√			√	√	√	√
203	female	48	380.808	Acute exacerbation of chronic heart failure	yes	√	√		√		√
204	male	48	461.549	Chronic heart failure	yes	√				√	√
205	male	48	1138.86	Acute exacerbation of chronic heart failure	yes	√	√		√	√	√
206	male	48	3382.81	Acute exacerbation of chronic heart failure	yes	√	√		√	√	√
207	male	48	4284	Acute exacerbation of chronic heart failure	yes	√				√		√
208	female	48	83.3702	Chronic heart failure	yes				√	√
209	male	49	49366	Acute exacerbation of chronic heart failure	yes	√	√		√	√	√	√
210	female	49	11718.9	Acute exacerbation of chronic heart failure	yes	√	√		√	√	√	√
211	female	49	6928.37	Acute heart failure	yes	√	√	√	√		√
212	male	49	5555.91	Acute exacerbation of chronic heart failure	yes	√	√		√	√	√
213	female	49	4469.6	Acute exacerbation of chronic heart failure	yes	√			√		√	√
214	male	49	4469.6	Acute exacerbation of chronic heart failure	yes	√	√		√	√		√		√
215	female	49	3747.5	Acute exacerbation of chronic heart failure	yes	√	√		√	√	√
216	male	49	3064.02	Acute exacerbation of chronic heart failure	yes	√	√		√	√	√	√
217	male	49	3002.81	Acute exacerbation of chronic heart failure	yes	√	√		√	√	√		√
218	male	49	2132.12	Acute exacerbation of chronic heart failure	yes	√	√		√	√	√	√
219	female	49	1700.54	Chronic heart failure	yes	√			√	√	√	√
220	male	49	1164.66	Chronic heart failure	yes	√			√	√	√	√
221	female	49	24.9127	Chronic heart failure	yes				√	√	√	√
222	male	49	148	Chronic heart failure	no
223	female	49	909.319	Chronic heart failure	yes	√			√		√
224	male	49	909.319	Chronic heart failure	yes	√				√	√
225	male	49	1085.57	Acute exacerbation of chronic heart failure	yes	√	√		√	√	√
226	female	49	1786.4	Acute exacerbation of chronic heart failure	yes	√	√		√		√
227	male	49	15340	Acute heart failure	yes	√	√	√	√		√		√
228	male	51	61943.3	Acute exacerbation of chronic heart failure	yes	√			√	√	√
229	female	51	49076.1	Acute exacerbation of chronic heart failure	yes	√	√		√	√	√	√
230	male	51	45437.6	Acute exacerbation of chronic heart failure	yes	√	√		√		√	√	√
231	female	51	34134.1	Acute exacerbation of chronic heart failure	yes		√		√	√	√
232	male	51	34044.9	Acute exacerbation of chronic heart failure	yes	√	√		√	√	√	√
233	male	51	8279.31	Acute heart failure	yes	√	√	√	√		√	√
234	female	51	7459.9	Acute heart failure	yes	√	√					√
235	female	51	4988.97	Acute exacerbation of chronic heart failure	yes	√	√		√	√	√		√
236	male	51	4858.58	Acute heart failure	yes	√	√		√	√	√
237	male	51	1104.5	Chronic heart failure	yes	√			√		√
238	female	51	506.599	Chronic heart failure	yes	√			√	√		√
239	male	51	92.9511	Chronic heart failure	yes				√	√	√	√
240	female	52	28634.9	Acute heart failure	yes	√	√	√	√		√	√	√
241	male	52	2646.93	Acute exacerbation of chronic heart failure	yes	√			√	√
242	female	52	1416.71	Acute heart failure	yes	√	√			√	√	√
243	male	52	308.951	Chronic heart failure	yes	√			√	√	√
244	male	52	110.867	Chronic heart failure	yes				√	√	√	√
245	female	52	69.4273	Chronic heart failure	yes				√	√	√	√
246	male	52	13470.5	Acute heart failure	yes	√	√	√	√	√
247	male	52	2875.86	Acute exacerbation of chronic heart failure	yes	√	√	√	√	√	√
248	male	53	63946.2	Acute heart failure	yes	√	√		√	√	√
249	male	53	54740.9	Acute exacerbation of chronic heart failure	yes	√	√		√	√	√	√	√
250	male	53	12578.4	Acute heart failure	yes	√	√	√	√		√	√
251	female	53	11802.8	Acute exacerbation of chronic heart failure	yes	√	√		√	√	√
252	female	53	3246.74	Acute exacerbation of chronic heart failure	yes	√	√		√	√	√	√
253	male	53	1595.8	Acute exacerbation of chronic heart failure	yes	√	√		√	√	√
254	female	53	83.2391	Chronic heart failure	yes	√				√	√
255	male	53	45.6934	Chronic heart failure	yes				√	√	√
256	male	54	18920.9	Acute heart failure	yes	√	√		√		√	√
257	male	54	1264.09	Acute exacerbation of chronic heart failure	yes	√	√		√	√
258	female	54	571.62	Acute exacerbation of chronic heart failure	yes	√	√		√		√	√
259	female	54	23021	Acute heart failure	yes	√	√	√	√	√		√
260	female	55	52497.6	Acute exacerbation of chronic heart failure	yes	√			√	√		√	√
261	female	55	13136.3	Acute exacerbation of chronic heart failure	yes	√			√	√	√	√
262	male	55	10616	Acute exacerbation of chronic heart failure	yes	√	√			√	√
263	male	55	8737.34	Acute exacerbation of chronic heart failure	yes	√	√		√	√	√
264	male	55	7431.02	Acute heart failure	yes	√	√		√	√	√
265	female	55	5122.65	Acute exacerbation of chronic heart failure	yes	√			√	√	√	√
266	male	55	4388.63	Acute heart failure	yes	√	√	√		√
267	female	55	3146.33	Acute exacerbation of chronic heart failure	yes	√	√		√	√	√	√
268	female	55	2883.58	Acute heart failure	yes	√	√	√	√		√	√
269	male	55	2709.42	Acute exacerbation of chronic heart failure	yes	√	√		√	√	√
270	female	55	2642.23	Acute exacerbation of chronic heart failure	yes	√	√		√	√	√	√	√
271	male	55	2520.82	Acute exacerbation of chronic heart failure	yes	√			√	√	√	√
272	male	55	2398.35	Acute heart failure	yes	√	√	√	√	√	√	√
273	female	55	2310.12	Acute exacerbation of chronic heart failure	yes	√	√		√	√	√
274	male	55	2124.68	Acute heart failure	yes	√	√	√	√		√			√
275	female	55	1761.9	Acute exacerbation of chronic heart failure	yes	√	√		√	√	√	√
276	male	55	1107.13	Chronic heart failure	yes	√			√	√	√	√
277	female	55	1036.7	Chronic heart failure	no
278	female	55	846.313	Acute exacerbation of chronic heart failure	yes	√	√		√	√	√	√
279	female	55	662.457	Acute exacerbation of chronic heart failure	yes	√	√		√	√	√
280	male	55	642.393	Acute exacerbation of chronic heart failure	yes	√	√			√	√	√
281	male	55	630.783	Acute exacerbation of chronic heart failure	yes	√	√		√	√	√	√
282	male	55	455.443	Chronic heart failure	yes	√			√	√		√
283	male	55	1765.81	Acute exacerbation of chronic heart failure	yes	√	√		√	√	√
284	female	56	48905.7	Acute exacerbation of chronic heart failure	yes	√	√		√	√	√	√
285	male	56	20026.3	Acute heart failure	yes	√	√	√	√			√	√
286	male	56	19892.5	Acute exacerbation of chronic heart failure	yes	√	√		√	√	√
287	male	56	16430	Acute exacerbation of chronic heart failure	yes	√	√		√	√	√	√
288	female	56	14277.6	Acute exacerbation of chronic heart failure	yes	√	√		√	√	√
289	male	56	14181.7	Acute exacerbation of chronic heart failure	yes	√			√	√		√
290	female	56	13742.4	Acute exacerbation of chronic heart failure	yes	√	√		√	√	√
291	male	56	13697.3	Acute exacerbation of chronic heart failure	yes	√	√		√	√	√		√
292	male	56	13000.4	Acute exacerbation of chronic heart failure	yes	√	√		√
293	male	56	12990	Acute exacerbation of chronic heart failure	yes	√				√	√	√
294	male	56	12738.8	Acute heart failure	yes	√	√		√	√	√		√
295	male	56	12631.5	Acute heart failure	yes	√	√	√			√
296	male	56	12421.2	Acute exacerbation of chronic heart failure	yes	√	√		√	√	√	√
297	male	56	5613.8	Acute heart failure	yes	√	√	√	√	√
298	male	56	5083.58	Acute exacerbation of chronic heart failure	yes	√	√		√	√	√
299	female	56	4993.48	Acute exacerbation of chronic heart failure	yes	√				√		√
300	male	56	2132.82	Acute heart failure	yes	√	√			√	√
301	male	56	1937.78	Acute exacerbation of chronic heart failure	yes	√	√	√	√
302	female	56	1602.24	Acute exacerbation of chronic heart failure	yes	√	√		√	√	√
303	female	56	1337.62	Acute heart failure	yes	√	√	√	√		√		√
304	male	56	1325.6	Acute exacerbation of chronic heart failure	yes	√	√		√	√	√	√
305	male	56	4105.3	Acute exacerbation of chronic heart failure	yes	√	√		√	√	√	√
306	female	56	399.525	Chronic heart failure	yes	√			√		√
307	male	56	142.374	Chronic heart failure	yes	√				√	√	√
308	female	57	26892.4	Acute heart failure	yes	√	√	√		√	√
309	male	57	11738.6	Acute exacerbation of chronic heart failure	yes	√	√		√	√	√
310	female	57	9618.66	Acute exacerbation of chronic heart failure	yes	√			√	√	√	√
311	male	57	9509.66	Acute exacerbation of chronic heart failure	yes	√	√		√	√
312	male	57	4876	Acute heart failure	yes	√	√	√	√	√
313	male	57	4366.23	Acute exacerbation of chronic heart failure	yes	√	√		√	√	√	√
314	male	57	4041.47	Acute exacerbation of chronic heart failure	yes	√	√		√	√	√
315	female	57	3819.6	Acute exacerbation of chronic heart failure	yes	√			√	√	√
316	female	57	3768.35	Acute exacerbation of chronic heart failure	yes	√	√		√	√	√
317	male	57	3672.04	Acute exacerbation of chronic heart failure	yes	√	√		√	√		√	√
318	male	57	3549.64	Acute exacerbation of chronic heart failure	yes	√	√		√	√	√	√
319	female	57	3496.73	Acute exacerbation of chronic heart failure	yes	√	√	√	√			√
320	female	57	3485.06	Acute exacerbation of chronic heart failure	yes	√	√		√	√	√
321	male	57	3298	Acute exacerbation of chronic heart failure	yes	√	√		√	√	√	√
322	male	57	3099.8	Acute exacerbation of chronic heart failure	yes	√	√		√	√	√	√
323	male	57	2581.91	Acute exacerbation of chronic heart failure	yes	√	√		√	√	√
324	female	57	2211	Acute exacerbation of chronic heart failure	yes	√	√		√	√	√
325	female	57	1820.52	Chronic heart failure	yes	√			√		√	√
326	male	57	1493.18	Acute heart failure	yes	√	√	√		√	√	√
327	female	57	1352.71	Acute exacerbation of chronic heart failure	yes	√	√		√	√	√	√
328	male	57	1120.5	Acute exacerbation of chronic heart failure	yes	√	√		√	√	√	√
329	male	57	1007.69	Acute exacerbation of chronic heart failure	yes	√	√		√	√	√
330	male	57	914.625	Chronic heart failure	yes	√			√		√
331	male	57	854.502	Acute exacerbation of chronic heart failure	yes	√	√		√	√	√
332	female	57	615.311	Acute exacerbation of chronic heart failure	yes	√	√		√	√	√
333	female	57	461.113	Chronic heart failure	yes	√			√	√	√
334	male	57	446.946	Chronic heart failure	yes	√			√	√	√
335	female	57	443.698	Chronic heart failure	yes	√			√	√	√	√
336	male	57	28290.9	Acute heart failure	yes	√	√	√	√	√	√
337	male	57	2364.74	Acute heart failure	yes	√	√	√		√	√
338	female	57	2248.13	Acute exacerbation of chronic heart failure	yes	√	√		√	√	√	√
339	male	57	1800.44	Acute heart failure	yes	√	√		√		√	√
340	female	58	34390	Acute exacerbation of chronic heart failure	yes	√	√		√	√
341	female	58	33074.9	Acute heart failure	yes	√	√	√			√
342	female	58	29474	Acute exacerbation of chronic heart failure	yes	√	√		√		√
343	male	58	25212.1	Acute exacerbation of chronic heart failure	yes	√	√		√	√		√
344	male	58	24920.4	Acute exacerbation of chronic heart failure	yes	√	√		√	√	√	√
345	female	58	17814.8	Acute exacerbation of chronic heart failure	yes	√	√		√	√	√	√
346	female	58	17730.8	Acute exacerbation of chronic heart failure	yes	√	√		√	√	√	√	√
347	male	58	14975.9	Acute exacerbation of chronic heart failure	yes	√	√		√	√	√		√
348	female	58	13061.2	Acute exacerbation of chronic heart failure	yes	√	√		√	√	√	√
349	male	58	11688.8	Acute heart failure	yes	√	√		√	√	√	√
350	male	58	10547.6	Acute heart failure	yes	√	√			√		√
351	male	58	9824.29	Acute exacerbation of chronic heart failure	yes	√	√		√	√	√	√
352	male	58	9166.72	Acute exacerbation of chronic heart failure	yes	√	√		√	√	√
353	male	58	8930.25	Acute heart failure	yes	√	√	√			√
354	female	58	7421.08	Acute heart failure	yes	√	√	√		√	√	√
355	female	58	5457.67	Acute exacerbation of chronic heart failure	yes	√			√	√		√
356	female	58	4217.66	Acute exacerbation of chronic heart failure	yes	√	√		√	√	√
357	female	58	3022.39	Acute exacerbation of chronic heart failure	yes	√	√		√		√	√	√
358	male	58	2843.45	Acute exacerbation of chronic heart failure	yes	√	√		√	√	√
359	male	58	2843.45	Acute exacerbation of chronic heart failure	yes	√	√		√	√	√	√
360	male	58	2578.29	Acute exacerbation of chronic heart failure	yes	√	√		√	√	√	√
361	female	58	1662.16	Acute heart failure	yes	√	√	√	√			√
362	male	58	715.037	Acute exacerbation of chronic heart failure	yes	√			√	√	√	√
363	female	58	405.681	Chronic heart failure	yes	√				√	√	√
364	female	58	5561.61	Acute exacerbation of chronic heart failure	yes	√	√		√	√	√
365	male	58	4756.52	Acute exacerbation of chronic heart failure	yes	√	√		√	√	√	√
366	female	58	793.851	Chronic heart failure	yes					√		√
367	male	58	548.92	Chronic heart failure	yes	√				√	√
368	male	59	31530.1	Acute exacerbation of chronic heart failure	yes	√	√		√	√	√	√
369	male	59	20293.5	Acute exacerbation of chronic heart failure	yes	√			√
370	female	59	14237.3	Acute exacerbation of chronic heart failure	yes	√	√			√	√		√
371	male	59	14237.3	Acute exacerbation of chronic heart failure	yes	√	√		√	√	√	√	√
372	male	59	14232.9	Acute exacerbation of chronic heart failure	yes	√	√		√	√	√	√	√
373	female	59	12321	Acute exacerbation of chronic heart failure	yes	√	√		√	√	√	√
374	female	59	12321	Acute exacerbation of chronic heart failure	yes	√	√		√	√	√	√
375	male	59	9485.23	Acute heart failure	yes	√	√	√	√	√	√
376	male	59	6251.28	Acute exacerbation of chronic heart failure	yes	√	√		√	√	√
377	male	59	3130.38	Acute exacerbation of chronic heart failure	yes	√	√		√	√	√
378	male	59	3128.46	Acute exacerbation of chronic heart failure	yes	√	√		√	√	√	√
379	female	59	2433.21	Acute exacerbation of chronic heart failure	yes	√				√	√
380	male	59	2433.21	Acute exacerbation of chronic heart failure	yes	√	√		√	√		√
381	male	59	2241.86	Acute exacerbation of chronic heart failure	yes	√	√		√	√	√	√		√
382	female	59	1895.05	Acute exacerbation of chronic heart failure	yes	√			√		√
383	female	59	1895.05	Acute exacerbation of chronic heart failure	yes	√	√		√	√	√	√
384	male	59	1057.14	Acute exacerbation of chronic heart failure	yes	√	√		√	√		√
385	female	59	912.813	Chronic heart failure	yes	√				√	√	√
386	male	59	751.395	Acute exacerbation of chronic heart failure	no
387	female	59	203.436	Chronic heart failure	yes	√			√	√	√	√
388	male	59	108.338	Chronic heart failure	yes				√	√	√	√
389	female	59	48080.9	Acute exacerbation of chronic heart failure	yes	√			√	√		√
390	female	59	30838.7	Acute heart failure	yes	√	√	√	√	√	√	√
391	female	59	24179.3	Acute heart failure	yes	√	√		√	√
392	female	60	12223.4	Acute exacerbation of chronic heart failure	yes	√			√	√	√
393	male	60	3913.42	Acute exacerbation of chronic heart failure	yes	√	√		√	√	√
394	male	60	3739.52	Acute exacerbation of chronic heart failure	yes	√			√	√	√	√
395	male	60	1149.37	Acute exacerbation of chronic heart failure	yes	√	√		√	√	√
396	male	60	4908.8	Acute exacerbation of chronic heart failure	yes	√	√		√	√		√
397	male	61	1002.22	Acute exacerbation of chronic heart failure	yes	√	√		√	√		√
398	male	61	48.8939	Chronic heart failure	no
399	male	62	7247.85	Acute exacerbation of chronic heart failure	yes	√	√		√	√		√
400	male	62	1980.49	Acute exacerbation of chronic heart failure	yes	√			√	√	√
401	female	62	1260.79	Acute exacerbation of chronic heart failure	yes	√	√		√		√
402	male	62	254.579	Acute exacerbation of chronic heart failure	yes	√			√	√	√	√
403	female	62	12815.6	Acute exacerbation of chronic heart failure	yes	√				√	√	√
404	female	63	24186.7	Acute exacerbation of chronic heart failure	yes	√			√	√	√
405	male	63	18996.8	Acute exacerbation of chronic heart failure	yes	√	√		√	√	√	√
406	male	63	9999.46	Acute exacerbation of chronic heart failure	yes	√			√	√
407	male	63	9685.25	Acute heart failure	yes	√	√	√		√		√
408	female	63	6936.87	Acute exacerbation of chronic heart failure	yes	√	√		√	√	√
409	male	63	6138.96	Acute exacerbation of chronic heart failure	yes	√	√		√	√	√	√
410	male	63	5321.3	Acute exacerbation of chronic heart failure	yes	√	√		√	√	√	√
411	male	63	4925.07	Acute exacerbation of chronic heart failure	yes	√			√	√	√
412	male	63	4898.25	Acute exacerbation of chronic heart failure	yes	√	√		√	√	√
413	male	63	3534.92	Acute exacerbation of chronic heart failure	yes	√			√	√	√
414	male	63	3225.87	Acute exacerbation of chronic heart failure	yes	√		√	√	√		√
415	female	63	3132.77	Acute exacerbation of chronic heart failure	yes	√	√	√	√	√	√	√
416	female	63	2821.05	Acute heart failure	yes	√	√	√	√		√
417	female	63	2404.69	Acute exacerbation of chronic heart failure	yes	√	√			√	√
418	female	63	2290.8	Acute exacerbation of chronic heart failure	yes	√	√		√	√	√	√
419	male	63	2230.01	Acute exacerbation of chronic heart failure	yes	√	√		√	√		√
420	male	63	2082.5	Acute exacerbation of chronic heart failure	yes	√			√		√	√
421	male	63	1783.02	Acute exacerbation of chronic heart failure	yes	√			√	√	√	√
422	male	63	1467.63	Acute exacerbation of chronic heart failure	yes	√			√	√
423	male	63	1086.48	Acute exacerbation of chronic heart failure	yes	√	√		√	√
424	male	63	918.597	Acute exacerbation of chronic heart failure	no
425	female	64	4572.37	Acute heart failure	yes	√	√	√	√	√	√
426	male	64	3238.44	Acute exacerbation of chronic heart failure	yes	√	√		√	√
427	male	64	2814.53	Acute exacerbation of chronic heart failure	yes	√			√	√	√	√
428	male	64	2660.9	Acute exacerbation of chronic heart failure	yes	√	√		√	√	√	√
429	female	64	2364.38	Acute exacerbation of chronic heart failure	yes	√	√		√	√	√
430	female	64	1908.15	Chronic heart failure	yes	√			√	√	√	√
431	male	64	1869.33	Acute exacerbation of chronic heart failure	yes	√	√		√	√
432	male	64	1822.66	Acute exacerbation of chronic heart failure	yes	√	√		√	√	√	√
433	male	64	1821.59	Acute exacerbation of chronic heart failure	yes	√	√		√	√	√	√
434	male	64	1636.39	Chronic heart failure	yes				√	√		√
435	male	64	1418.03	Acute exacerbation of chronic heart failure	yes	√	√		√	√	√	√
436	female	64	1358.38	Acute exacerbation of chronic heart failure	yes	√	√		√	√	√
437	female	64	1079.89	Acute exacerbation of chronic heart failure	yes	√	√		√	√	√
438	male	64	1066.54	Acute exacerbation of chronic heart failure	yes	√	√		√	√	√	√
439	male	64	1042.37	Acute exacerbation of chronic heart failure	yes	√	√		√	√		√
440	female	64	950.269	Acute exacerbation of chronic heart failure	yes	√	√		√	√
441	male	64	851.659	Acute exacerbation of chronic heart failure	yes	√	√		√	√	√	√
442	female	64	820.022	Chronic heart failure	yes	√			√	√	√	√
443	female	64	746.406	Acute exacerbation of chronic heart failure	yes	√	√		√	√	√	√
444	male	64	602.514	Chronic heart failure	yes	√			√	√	√	√
445	female	64	596.896	Chronic heart failure	yes	√			√	√	√	√
446	female	64	564.873	Chronic heart failure	no
447	female	64	463.588	Chronic heart failure	yes	√			√	√	√
448	female	64	445.106	Chronic heart failure	yes	√			√	√	√
449	female	64	416.436	Chronic heart failure	yes	√			√		√
450	male	64	375.672	Chronic heart failure	yes	√			√	√	√
451	female	64	326.607	Chronic heart failure	yes	√			√	√	√	√
452	male	64	318.547	Acute exacerbation of chronic heart failure	yes	√	√		√	√
453	male	64	303.745	Chronic heart failure	yes	√				√	√	√
454	female	64	219.861	Chronic heart failure	yes	√			√	√	√	√
455	female	64	219.11	Chronic heart failure	yes	√			√	√
456	male	64	71.3117	Chronic heart failure	yes				√	√	√	√
457	female	64	38.2841	Chronic heart failure	yes				√		√	√
458	female	65	97972.7	Acute exacerbation of chronic heart failure	yes	√	√		√	√	√		√
459	female	65	91961.2	Acute exacerbation of chronic heart failure	yes	√	√		√	√		√
460	female	65	91063.4	Acute exacerbation of chronic heart failure	yes	√	√		√	√	√	√
461	male	65	85751.4	Acute exacerbation of chronic heart failure	yes	√			√	√		√
462	male	65	76374.4	Acute exacerbation of chronic heart failure	yes	√	√		√	√	√	√
463	male	65	73366.1	Acute exacerbation of chronic heart failure	yes	√	√		√	√	√
464	female	65	58464.8	Acute exacerbation of chronic heart failure	yes	√	√		√	√	√	√
465	female	65	31058.2	Acute exacerbation of chronic heart failure	yes	√	√		√	√	√	√
466	male	65	28553.6	Acute exacerbation of chronic heart failure	yes	√	√		√	√	√
467	male	65	22290.5	Acute exacerbation of chronic heart failure	yes	√	√		√	√	√
468	male	65	21544.5	Acute exacerbation of chronic heart failure	yes	√	√		√	√
469	female	65	20416.5	Acute exacerbation of chronic heart failure	yes	√	√		√	√	√	√
470	male	65	19749.9	Acute exacerbation of chronic heart failure	yes	√	√		√	√	√
471	male	65	18448.4	Acute heart failure	yes	√	√	√			√	√
472	male	65	18395.2	Acute exacerbation of chronic heart failure	yes	√			√	√		√	√
473	female	65	17342.3	Acute exacerbation of chronic heart failure	yes	√	√		√	√	√		√
474	male	65	5632.99	Acute exacerbation of chronic heart failure	yes	√	√		√	√			√
475	female	65	4426.43	Acute exacerbation of chronic heart failure	yes	√	√		√	√	√	√
476	male	65	3820.33	Acute exacerbation of chronic heart failure	yes	√	√		√	√	√	√
477	female	65	3489.66	Acute exacerbation of chronic heart failure	yes	√	√		√	√	√
478	female	65	2646.08	Acute exacerbation of chronic heart failure	yes	√	√		√	√	√	√
479	male	65	2619.56	Acute exacerbation of chronic heart failure	yes	√			√	√	√	√		√
480	male	65	2553.27	Acute exacerbation of chronic heart failure	yes	√	√		√	√	√	√
481	male	65	1494	Acute exacerbation of chronic heart failure	yes	√	√		√	√
482	female	65	1363.81	Acute exacerbation of chronic heart failure	yes		√		√	√	√	√
483	male	65	1316.71	Acute exacerbation of chronic heart failure	yes	√	√		√	√
484	female	65	1311.14	Acute exacerbation of chronic heart failure	yes	√	√		√	√	√	√
485	male	65	652.213	Acute exacerbation of chronic heart failure	yes	√			√	√	√	√	√
486	male	65	116.016	Chronic heart failure	yes				√		√
487	male	65	26.6789	Chronic heart failure	no
488	male	66	13720.6	Acute exacerbation of chronic heart failure	yes	√	√		√	√	√	√
489	male	66	10268.7	Acute exacerbation of chronic heart failure	yes	√	√		√	√	√	√
490	female	66	5837.01	Acute exacerbation of chronic heart failure	yes	√	√		√	√	√
491	female	66	5356.92	Acute exacerbation of chronic heart failure	yes	√	√		√	√		√
492	male	66	3171.73	Acute exacerbation of chronic heart failure	yes	√	√		√	√	√	√
493	male	67	18036.3	Acute exacerbation of chronic heart failure	yes	√	√		√	√	√	√
494	male	67	9196.87	Acute heart failure	yes	√	√	√		√	√
495	female	67	8735.23	Acute exacerbation of chronic heart failure	yes	√	√		√	√		√
496	female	67	4957.94	Acute exacerbation of chronic heart failure	yes	√	√		√	√	√	√
497	male	67	4707.08	Acute exacerbation of chronic heart failure	yes	√	√		√	√
498	female	67	4533.84	Acute exacerbation of chronic heart failure	yes	√	√		√	√	√	√
499	male	67	2709.42	Acute exacerbation of chronic heart failure	yes	√	√		√	√		√
500	female	67	2533.59	Acute exacerbation of chronic heart failure	yes	√	√		√	√	√
501	male	67	2386	Acute exacerbation of chronic heart failure	yes	√	√		√	√	√	√
502	male	67	1311.71	Acute exacerbation of chronic heart failure	yes	√	√		√	√		√
503	female	67	1036.7	Acute exacerbation of chronic heart failure	yes	√	√		√	√	√
504	male	67	952.18	Chronic heart failure	yes	√			√	√	√	√
505	male	67	946.511	Acute exacerbation of chronic heart failure	yes	√	√		√	√	√	√
506	female	67	919.213	Acute exacerbation of chronic heart failure	yes	√	√		√	√	√	√
507	male	67	846.313	Acute exacerbation of chronic heart failure	no
508	female	67	840.287	Acute exacerbation of chronic heart failure	yes	√	√		√	√
509	female	67	813.425	Chronic heart failure	yes	√			√	√	√
510	male	67	715.058	Acute exacerbation of chronic heart failure	yes	√	√		√	√	√	√
511	male	67	652.665	Acute exacerbation of chronic heart failure	yes	√	√		√	√	√	√
512	female	67	642.393	Acute exacerbation of chronic heart failure	yes	√	√		√	√		√
513	female	67	636.008	Acute exacerbation of chronic heart failure	yes	√	√		√	√	√	√
514	female	67	630.783	Acute exacerbation of chronic heart failure	yes	√	√		√	√	√
515	female	67	557.071	Acute exacerbation of chronic heart failure	yes	√	√		√	√		√
516	male	67	459.283	Chronic heart failure	yes	√			√		√
517	male	67	419.959	Chronic heart failure	yes	√				√	√
518	female	67	380.608	Chronic heart failure	yes	√			√	√		√
519	male	67	92.7921	Chronic heart failure	no
520	male	68	60637.6	Acute exacerbation of chronic heart failure	yes	√	√		√	√	√
521	female	68	34051.3	Acute exacerbation of chronic heart failure	yes	√	√		√	√	√	√
522	male	68	21484.2	Acute exacerbation of chronic heart failure	yes	√	√		√	√		√
523	male	68	18269.7	Acute heart failure	yes	√	√		√	√		√
524	male	68	9125.53	Acute exacerbation of chronic heart failure	yes	√	√		√	√		√
525	female	68	6677.07	Acute exacerbation of chronic heart failure	yes	√	√		√	√	√	√
526	female	68	4631.04	Acute exacerbation of chronic heart failure	yes	√	√		√	√
527	male	68	4565.35	Acute exacerbation of chronic heart failure	yes	√	√		√	√	√	√
528	female	68	4377.21	Acute exacerbation of chronic heart failure	yes	√	√		√	√	√	√
529	male	68	4225.1	Acute exacerbation of chronic heart failure	yes	√	√		√	√
530	female	68	4056.72	Acute exacerbation of chronic heart failure	yes	√	√		√	√		√
531	female	68	2837.83	Acute exacerbation of chronic heart failure	yes	√	√		√	√	√
532	male	68	2775.33	Acute exacerbation of chronic heart failure	yes	√	√		√	√	√	√
533	female	68	2775.33	Acute exacerbation of chronic heart failure	yes	√	√		√	√		√
534	male	68	2308.01	Acute exacerbation of chronic heart failure	yes	√	√		√	√	√	√
535	female	68	2038.85	Acute exacerbation of chronic heart failure	yes	√	√		√	√	√	√		√
536	male	68	1977.35	Acute exacerbation of chronic heart failure	yes	√	√		√	√	√
537	female	68	1490.45	Chronic heart failure	yes	√			√	√	√	√
538	male	69	27583.2	Acute exacerbation of chronic heart failure	yes	√	√		√	√	√	√
539	male	69	21343.6	Acute exacerbation of chronic heart failure	yes	√		√	√	√	√	√
540	male	69	13615.5	Acute exacerbation of chronic heart failure	yes	√	√		√	√		√	√
541	female	69	10822.6	Acute exacerbation of chronic heart failure	yes	√			√	√	√
542	male	69	9901.63	Acute exacerbation of chronic heart failure	yes	√	√		√	√
543	female	69	9869.74	Acute exacerbation of chronic heart failure	yes	√	√		√	√	√	√
544	male	69	9835.36	Acute exacerbation of chronic heart failure	yes	√	√		√	√
545	female	69	8209.32	Acute heart failure	yes	√	√	√	√	√	√
546	male	69	6918	Acute exacerbation of chronic heart failure	yes	√	√		√	√	√	√
547	female	69	6828.84	Acute exacerbation of chronic heart failure	yes	√	√	√	√	√	√			√
548	female	69	6707.34	Acute exacerbation of chronic heart failure	yes	√	√	√	√	√	√	√
549	female	69	4409.9	Acute exacerbation of chronic heart failure	no
550	male	69	2895.79	Acute exacerbation of chronic heart failure	yes	√	√		√	√	√	√
551	female	69	2748.85	Acute exacerbation of chronic heart failure	yes	√	√		√	√	√
552	female	69	2611.05	Acute exacerbation of chronic heart failure	yes	√	√		√	√	√	√
553	male	69	1374.05	Chronic heart failure	yes	√			√	√	√	√
554	male	69	1274.04	Acute exacerbation of chronic heart failure	yes	√	√	√	√	√		√
555	male	69	1148.21	Acute exacerbation of chronic heart failure	yes	√	√	√	√	√		√
556	male	69	1143.11	Acute exacerbation of chronic heart failure	yes	√	√		√	√	√
557	male	69	1021.55	Acute exacerbation of chronic heart failure	yes	√	√	√	√	√	√	√
558	male	69	899.139	Chronic heart failure	yes					√	√
559	female	69	748.672	Acute exacerbation of chronic heart failure	yes	√	√	√	√	√	√	√
560	female	69	684.884	Acute exacerbation of chronic heart failure	yes	√	√		√	√	√
561	male	69	637.994	Acute exacerbation of chronic heart failure	yes	√	√		√	√	√	√
562	female	69	493.035	Chronic heart failure	yes	√			√	√	√
563	female	69	280.966	Chronic heart failure	yes	√			√	√	√	√
564	female	69	39289.1	Acute exacerbation of chronic heart failure	yes	√	√		√	√	√
565	male	69	2569.6	Acute exacerbation of chronic heart failure	yes	√	√		√	√	√	√
566	male	69	668.984	Acute exacerbation of chronic heart failure	yes	√	√		√	√	√	√
567	male	70	132600	Acute heart failure	yes	√	√	√	√	√	√	√
568	male	70	126014	Acute exacerbation of chronic heart failure	yes	√	√	√	√	√
569	female	70	124703	Acute exacerbation of chronic heart failure	yes	√	√	√	√	√		√
570	female	70	49148.4	Acute exacerbation of chronic heart failure	yes	√	√		√	√	√		√
571	female	70	47280	Acute exacerbation of chronic heart failure	yes	√	√		√	√	√	√
572	female	70	28088.4	Acute exacerbation of chronic heart failure	yes	√			√	√
573	male	70	18953.9	Acute exacerbation of chronic heart failure	yes	√	√		√	√	√
574	male	70	17488.1	Acute exacerbation of chronic heart failure	no
575	female	70	17007.6	Acute exacerbation of chronic heart failure	yes	√			√	√	√	√
576	male	70	3931.78	Acute exacerbation of chronic heart failure	yes	√	√		√	√
577	male	70	1776.66	Acute exacerbation of chronic heart failure	yes	√	√	√	√	√	√	√
578	male	70	1104.41	Chronic heart failure	yes	√			√	√	√	√
579	female	70	699.674	Acute exacerbation of chronic heart failure	yes	√	√		√	√	√	√
580	female	70	622.058	Chronic heart failure	yes	√			√		√	√
581	male	70	563.434	Chronic heart failure	yes	√					√
582	male	70	484.477	Chronic heart failure	yes	√			√	√	√	√
583	male	70	449.183	Chronic heart failure	yes	√			√	√		√
584	female	70	447.155	Chronic heart failure	no
585	male	70	25240.7	Acute exacerbation of chronic heart failure	yes	√	√		√	√	√		√
586	male	71	146884	Acute exacerbation of chronic heart failure	yes	√	√	√	√	√	√
587	female	71	146345	Acute exacerbation of chronic heart failure	yes	√	√		√	√	√	√
588	female	71	130836	Acute exacerbation of chronic heart failure	yes	√			√	√		√
589	female	71	128351	Acute heart failure	no								√
590	female	71	122544	Acute heart failure	yes	√	√	√		√	√
591	male	71	30364.3	Acute exacerbation of chronic heart failure	yes	√	√		√	√	√
592	male	71	14571.4	Acute exacerbation of chronic heart failure	yes	√			√	√		√
593	female	71	8783.69	Acute heart failure	yes	√	√	√		√	√	√
594	female	71	2828.98	Acute heart failure	yes	√	√		√	√		√
595	male	71	2384.97	Acute exacerbation of chronic heart failure	yes	√		√	√	√
596	male	71	1667.98	Acute exacerbation of chronic heart failure	yes	√			√	√
597	female	71	1351.02	Chronic heart failure	yes	√			√	√	√	√
598	male	71	1187.29	Acute exacerbation of chronic heart failure	yes	√	√		√	√		√
599	male	71	1166.96	Acute exacerbation of chronic heart failure	yes	√	√		√	√		√
600	male	71	624.74	Acute exacerbation of chronic heart failure	no
601	female	71	497.675	Chronic heart failure	yes	√				√	√	√
602	male	71	402.792	Chronic heart failure	yes	√			√	√	√	√
603	female	71	307.732	Chronic heart failure	yes	√			√	√	√
604	male	71	104.734	Chronic heart failure	yes					√	√
605	female	71	2031.83	Acute exacerbation of chronic heart failure	yes	√	√		√	√		√
606	male	71	1559.12	Acute exacerbation of chronic heart failure	yes	√	√		√	√	√
607	female	72	8739.45	Acute exacerbation of chronic heart failure	yes	√	√		√	√	√	√
608	male	72	4161.94	Acute exacerbation of chronic heart failure	yes	√			√	√	√	√
609	male	72	2720.08	Acute exacerbation of chronic heart failure	yes	√			√	√	√	√
610	female	72	1327.35	Acute exacerbation of chronic heart failure	yes	√			√	√	√
611	female	72	897.137	Acute exacerbation of chronic heart failure	yes	√	√		√	√		√
612	male	72	817.654	Chronic heart failure	yes	√			√	√	√
613	male	72	466.035	Chronic heart failure	yes	√			√	√	√	√
614	male	73	14448.7	Acute exacerbation of chronic heart failure	yes	√	√		√	√	√	√	√
615	male	73	13568.4	Acute exacerbation of chronic heart failure	yes	√	√		√	√	√	√
616	female	73	7710.42	Acute heart failure	yes	√	√		√		√
617	female	73	5849.72	Acute exacerbation of chronic heart failure	yes	√	√	√	√	√	√	√
618	male	73	5429.02	Acute exacerbation of chronic heart failure	yes	√	√		√	√	√	√
619	female	73	5385.76	Acute exacerbation of chronic heart failure	yes	√	√		√	√	√	√	√
620	male	73	5117.59	Acute exacerbation of chronic heart failure	yes	√	√		√	√	√	√
621	female	73	4665.03	Acute exacerbation of chronic heart failure	yes	√	√		√	√	√	√
622	female	73	3735.56	Acute exacerbation of chronic heart failure	yes	√	√	√	√	√	√	√	√
623	male	73	2437.18	Acute exacerbation of chronic heart failure	yes	√	√	√	√	√	√	√
624	female	73	1352.45	Chronic heart failure	yes	√			√	√	√	√
625	male	73	1059.55	Acute exacerbation of chronic heart failure	yes	√	√		√	√	√	√
626	male	73	706.117	Chronic heart failure	yes	√					√	√
627	male	73	671.776	Acute exacerbation of chronic heart failure	yes	√	√		√	√	√	√
628	male	73	299.268	Chronic heart failure	yes	√			√	√	√	√
629	male	73	292.631	Chronic heart failure	yes	√			√	√	√	√
630	female	73	151.319	Chronic heart failure	yes	√			√	√		√
631	female	73	99.6121	Chronic heart failure	no
632	female	74	96613.3	Acute exacerbation of chronic heart failure	yes	√	√		√	√	√	√
633	male	74	13860.3	Acute exacerbation of chronic heart failure	yes	√	√		√	√	√	√
634	male	74	9475.48	Acute exacerbation of chronic heart failure	yes	√	√	√	√	√	√	√
635	female	74	3700.21	Acute exacerbation of chronic heart failure	yes	√	√		√	√	√	√
636	male	74	1631.24	Acute exacerbation of chronic heart failure	yes	√	√		√	√	√	√	√
637	male	74	1517.54	Acute exacerbation of chronic heart failure	yes	√	√		√	√	√	√
638	male	74	1165.81	Chronic heart failure	yes	√			√	√	√
639	male	74	445.559	Chronic heart failure	yes	√					√
640	male	74	104.217	Chronic heart failure	yes	√			√	√	√
641	female	75	4943.89	Acute exacerbation of chronic heart failure	yes	√	√		√	√	√	√
642	male	75	4171.64	Acute exacerbation of chronic heart failure	yes	√	√		√	√	√	√
643	female	75	4100.29	Acute exacerbation of chronic heart failure	yes	√			√	√	√	√
644	male	75	3459.15	Acute heart failure	yes	√	√	√		√	√
645	male	75	3342.12	Acute exacerbation of chronic heart failure	yes	√			√	√	√	√
646	male	75	3178.38	Acute exacerbation of chronic heart failure	yes	√	√		√	√	√	√
647	male	75	3025.04	Acute exacerbation of chronic heart failure	yes	√	√		√	√	√	√	√
648	male	75	2736.43	Acute exacerbation of chronic heart failure	yes	√	√	√	√	√	√	√
649	female	75	2503.4	Acute exacerbation of chronic heart failure	yes	√	√	√	√	√	√	√
650	male	75	2495.48	Acute exacerbation of chronic heart failure	yes	√	√		√	√	√	√	√
651	female	75	2272.16	Acute exacerbation of chronic heart failure	yes	√	√		√	√	√	√
652	female	75	1877.61	Acute exacerbation of chronic heart failure	yes	√	√		√	√	√	√
653	male	75	1700.35	Chronic heart failure	yes	√			√	√		√
654	female	75	1669.99	Acute exacerbation of chronic heart failure	yes	√	√		√	√	√	√
655	male	75	1636.4	Chronic heart failure	yes	√				√	√	√
656	male	75	1381.61	Chronic heart failure	yes	√			√	√	√
657	female	75	918.294	Chronic heart failure	yes					√	√	√
658	male	75	819.31	Chronic heart failure	yes	√			√	√	√	√
659	male	75	769.229	Chronic heart failure	yes	√			√	√		√
660	female	75	52.6564	Chronic heart failure	no
661	female	76	5597.45	Acute exacerbation of chronic heart failure	yes	√			√	√	√	√
662	female	76	4010.22	Acute exacerbation of chronic heart failure	yes	√	√		√	√	√	√
663	female	76	3571.99	Acute exacerbation of chronic heart failure	yes	√	√		√	√	√	√
664	male	76	2728.68	Acute exacerbation of chronic heart failure	yes	√	√		√	√	√	√	√
665	male	76	962.303	Acute exacerbation of chronic heart failure	yes	√	√	√	√	√	√	√
666	male	76	236.694	Chronic heart failure	yes	√			√	√	√	√
667	female	76	2520.1	Acute exacerbation of chronic heart failure	yes	√	√		√	√	√	√
668	female	77	74653.3	Acute exacerbation of chronic heart failure	yes	√	√	√	√	√	√	√	√
669	male	77	12910	Acute exacerbation of chronic heart failure	yes	√	√		√	√	√	√	√
670	female	77	9185.59	Acute heart failure	yes	√	√		√	√
671	male	77	6844.02	Acute exacerbation of chronic heart failure	yes	√			√	√	√	√
672	female	77	4772.69	Acute exacerbation of chronic heart failure	yes	√	√		√	√	√	√	√
673	male	77	3572.8	Acute heart failure	yes	√	√	√	√		√	√
674	female	77	2934.81	Acute exacerbation of chronic heart failure	yes	√	√		√	√	√	√
675	male	77	2934.57	Acute exacerbation of chronic heart failure	yes	√	√		√	√	√	√
676	male	77	2769.17	Acute exacerbation of chronic heart failure	yes	√		√	√	√	√	√
677	female	77	2627.32	Acute exacerbation of chronic heart failure	yes	√	√	√	√	√	√	√
678	male	77	2610.38	Acute exacerbation of chronic heart failure	yes	√	√		√	√	√	√		√
679	male	77	2317.82	Acute exacerbation of chronic heart failure	yes	√	√	√	√	√	√	√
680	male	77	1657.8	Chronic heart failure	yes	√				√	√	√
681	male	77	1303.6	Chronic heart failure	yes				√	√	√	√
682	male	77	918.398	Chronic heart failure	yes	√			√	√	√	√
683	female	77	650.862	Acute exacerbation of chronic heart failure	yes	√	√		√	√	√	√
684	male	77	645.472	Acute exacerbation of chronic heart failure	yes	√	√		√	√	√	√
685	female	77	63.7	Chronic heart failure	yes					√	√
686	male	77	54.3682	Chronic heart failure	yes				√	√	√
687	female	77	48.7091	Chronic heart failure	yes				√		√
688	male	78	38776.7	Acute exacerbation of chronic heart failure	yes	√	√		√	√	√	√
689	male	78	23914.3	Acute exacerbation of chronic heart failure	yes	√	√		√	√	√	√
690	male	78	22445.4	Acute exacerbation of chronic heart failure	yes	√	√		√	√	√	√
691	male	78	8160.7	Acute exacerbation of chronic heart failure	yes	√	√		√	√	√	√
692	male	78	5070.69	Acute exacerbation of chronic heart failure	yes	√	√	√	√	√	√	√
693	female	78	5064.24	Acute exacerbation of chronic heart failure	yes	√	√		√	√	√	√
694	male	78	4619.17	Acute exacerbation of chronic heart failure	yes	√	√		√	√	√	√
695	female	78	4501.95	Acute exacerbation of chronic heart failure	yes	√	√		√	√	√	√
696	female	78	4238.22	Acute exacerbation of chronic heart failure	yes	√	√		√	√	√	√	√
697	male	78	3382.68	Acute exacerbation of chronic heart failure	yes	√	√		√	√	√	√
698	male	78	3366.11	Acute exacerbation of chronic heart failure	yes	√	√	√	√	√	√	√
699	female	78	3134.02	Acute exacerbation of chronic heart failure	yes	√	√		√	√	√	√
700	male	78	2958.17	Acute exacerbation of chronic heart failure	yes	√	√		√	√	√	√
701	male	78	2939.85	Acute exacerbation of chronic heart failure	yes	√	√	√	√	√	√	√
702	female	78	2364.38	Acute exacerbation of chronic heart failure	yes	√	√		√	√	√	√
703	male	78	2021.37	Chronic heart failure	yes				√	√			√
704	female	78	1338.81	Chronic heart failure	yes	√			√		√	√
705	male	78	821.255	Chronic heart failure	yes	√			√	√	√	√
706	male	78	686.725	Chronic heart failure	yes					√	√	√
707	male	78	499.123	Chronic heart failure	yes	√			√	√		√
708	female	78	372.091	Chronic heart failure	yes	√			√		√	√
709	male	78	358.442	Chronic heart failure	yes	√			√	√	√	√
710	male	78	302.477	Chronic heart failure	yes	√				√	√
711	male	78	244.522	Chronic heart failure	yes	√			√		√
712	female	78	212.864	Acute exacerbation of chronic heart failure	yes	√	√		√	√	√	√
713	female	78	39.1363	Chronic heart failure	no
714	male	78	2805.62	Acute exacerbation of chronic heart failure	yes	√	√		√	√	√	√
715	female	78	127.744	Chronic heart failure	yes	√			√	√	√	√
716	female	79	6064.39	Acute exacerbation of chronic heart failure	yes	√	√		√	√	√	√
717	male	79	4683.31	Acute exacerbation of chronic heart failure	yes	√	√		√	√	√	√
718	male	79	2936.04	Acute exacerbation of chronic heart failure	yes	√	√	√	√	√	√	√
719	male	79	2696.34	Acute exacerbation of chronic heart failure	yes	√	√	√	√	√	√	√
720	male	79	2452.4	Acute exacerbation of chronic heart failure	yes	√		√	√	√	√	√
721	female	79	1923.98	Chronic heart failure	yes	√			√	√	√
722	male	79	1485.4	Chronic heart failure	yes	√			√			√
723	female	79	1163.05	Chronic heart failure	yes	√			√	√		√
724	male	79	779.743	Chronic heart failure	yes	√				√	√	√
725	male	79	584.683	Chronic heart failure	yes	√			√		√	√
726	male	79	310.501	Chronic heart failure	yes	√			√	√
727	male	80	78453.5	Acute exacerbation of chronic heart failure	yes	√	√		√	√	√	√	√
728	female	80	33811.7	Acute exacerbation of chronic heart failure	yes	√	√		√	√	√	√	√
729	female	80	11238.4	Acute exacerbation of chronic heart failure	yes	√	√		√	√	√	√
730	male	80	4677.62	Acute exacerbation of chronic heart failure	yes	√	√	√	√	√	√	√
731	male	80	4191.89	Acute exacerbation of chronic heart failure	yes	√	√		√	√	√	√
732	male	80	4191.89	Acute exacerbation of chronic heart failure	yes	√	√	√	√	√	√	√
733	male	80	4126.86	Acute exacerbation of chronic heart failure	yes	√	√		√	√	√	√
734	female	80	2564.07	Acute exacerbation of chronic heart failure	yes	√	√	√	√	√	√	√
735	male	80	1605.39	Chronic heart failure	yes	√				√	√
736	male	80	1425.23	Chronic heart failure	yes				√	√
737	male	80	809.095	Chronic heart failure	yes	√			√	√	√
738	male	80	738.124	Chronic heart failure	yes	√			√	√	√	√
739	male	80	672.321	Chronic heart failure	yes	√			√		√	√
740	female	80	612.432	Acute exacerbation of chronic heart failure	yes	√			√	√	√	√
741	male	80	603.046	Chronic heart failure	yes	√			√	√	√
742	male	80	578.242	Chronic heart failure	yes	√				√	√	√
743	male	80	309.873	Chronic heart failure	yes	√			√	√	√	√
744	female	80	95.4675	Chronic heart failure	no
745	male	80	144.528	Chronic heart failure	yes	√				√	√	√
746	male	81	10854.4	Acute exacerbation of chronic heart failure	yes	√	√		√	√	√	√
747	male	81	7145.82	Acute exacerbation of chronic heart failure	yes	√	√		√	√	√	√
748	male	81	6806.14	Acute exacerbation of chronic heart failure	yes	√	√		√	√	√	√
749	female	81	5652.75	Acute exacerbation of chronic heart failure	yes	√	√		√	√	√	√
750	female	81	5546.95	Acute exacerbation of chronic heart failure	yes	√	√	√	√	√	√	√
751	male	81	4113.33	Acute exacerbation of chronic heart failure	yes	√	√	√	√	√	√	√
752	female	81	3973.17	Acute exacerbation of chronic heart failure	yes	√	√		√	√	√	√
753	female	81	3529.31	Acute exacerbation of chronic heart failure	yes	√	√		√	√	√	√
754	female	81	2921.57	Acute exacerbation of chronic heart failure	yes	√	√	√	√	√	√	√
755	male	81	2615.97	Acute exacerbation of chronic heart failure	yes	√	√		√	√	√	√
756	male	81	2123.54	Acute exacerbation of chronic heart failure	yes	√	√		√	√	√	√
757	male	81	1937.78	Acute exacerbation of chronic heart failure	yes	√	√		√	√	√	√
758	male	81	1623.27	Acute exacerbation of chronic heart failure	yes	√	√		√	√	√	√
759	male	81	1583.89	Acute exacerbation of chronic heart failure	yes	√	√		√	√	√	√
760	female	81	1106.69	Chronic heart failure	yes	√				√	√	√
761	male	81	739.63	Chronic heart failure	yes	√			√	√	√
762	female	81	637.658	Acute exacerbation of chronic heart failure	yes	√	√		√	√	√	√
763	male	81	616.985	Chronic heart failure	yes	√			√	√		√
764	male	81	600.142	Acute exacerbation of chronic heart failure	yes	√	√	√	√	√	√	√	√
765	male	81	586.184	Chronic heart failure	yes	√			√	√	√	√
766	male	81	571.803	Chronic heart failure	yes	√			√	√	√	√
767	female	81	550.089	Chronic heart failure	yes	√			√	√	√	√
768	male	81	439.553	Chronic heart failure	yes	√			√
769	female	84	4035.38	Acute exacerbation of chronic heart failure	yes	√			√	√	√	√
770	male	84	4035.38	Acute exacerbation of chronic heart failure	yes	√	√		√	√	√	√
771	male	84	3396.9	Acute exacerbation of chronic heart failure	yes	√	√		√	√	√	√
772	female	84	3396.9	Acute exacerbation of chronic heart failure	yes	√		√	√	√	√	√
773	female	84	2355.54	Acute exacerbation of chronic heart failure	yes	√			√	√	√	√
774	male	84	2355.54	Acute exacerbation of chronic heart failure	yes	√	√		√	√	√	√
775	female	84	2333.51	Acute exacerbation of chronic heart failure	yes	√			√	√	√	√
776	female	84	2333.51	Acute exacerbation of chronic heart failure	yes	√	√	√	√	√	√	√
777	male	84	1442.22	Acute exacerbation of chronic heart failure	yes	√	√		√	√	√	√
778	male	84	1442.22	Chronic heart failure	yes	√			√	√	√	√
779	male	84	1321.32	Chronic heart failure	yes	√				√	√	√
780	male	84	1321.32	Chronic heart failure	yes	√			√	√	√	√
781	male	84	230.459	Chronic heart failure	yes	√				√	√	√
782	female	85	5752.15	Acute exacerbation of chronic heart failure	yes	√	√		√	√	√	√
783	female	85	2379.89	Acute exacerbation of chronic heart failure	yes	√	√		√	√	√	√
784	male	85	1583.87	Chronic heart failure	yes	√			√	√	√	√
785	male	85	1436.88	Acute exacerbation of chronic heart failure	yes	√	√		√	√	√	√
786	female	85	419.635	Chronic heart failure	yes	√			√	√	√	√
787	male	86	83356.3	Acute exacerbation of chronic heart failure	yes	√	√		√	√	√	√
788	male	86	80260	Acute exacerbation of chronic heart failure	yes	√	√		√	√	√	√
789	female	86	41563.2	Acute exacerbation of chronic heart failure	yes	√	√	√	√	√	√	√	√
790	female	86	28978.9	Acute exacerbation of chronic heart failure	yes	√	√		√	√	√	√	√
791	male	86	28975.1	Acute exacerbation of chronic heart failure	yes	√	√		√	√	√	√
792	male	86	28498.9	Acute exacerbation of chronic heart failure	yes	√	√		√	√	√	√
793	male	86	23475	Acute exacerbation of chronic heart failure	yes	√	√		√	√	√	√
794	male	86	16725.4	Acute exacerbation of chronic heart failure	yes	√	√	√	√	√	√	√
795	male	86	12963.9	Acute exacerbation of chronic heart failure	yes	√	√		√	√	√	√
796	male	86	9231.16	Acute exacerbation of chronic heart failure	yes	√	√		√	√	√	√	√
797	female	86	8421.99	Acute exacerbation of chronic heart failure	yes	√	√		√	√	√	√
798	male	86	6380.23	Acute exacerbation of chronic heart failure	yes	√	√		√	√	√	√
799	female	86	3812.02	Acute exacerbation of chronic heart failure	yes	√	√		√	√	√	√
800	male	86	3157.07	Acute exacerbation of chronic heart failure	yes	√	√	√	√	√	√	√
801	female	86	1930.94	Chronic heart failure	yes	√				√	√	√
802	male	86	1436.04	Chronic heart failure	yes	√			√		√	√
803	female	86	1230.19	Chronic heart failure	yes	√			√	√	√	√
804	female	86	1008.64	Acute exacerbation of chronic heart failure	yes	√		√	√	√	√	√
805	male	87	19369.5	Acute exacerbation of chronic heart failure	yes	√	√		√	√	√	√
806	male	87	18997.8	Acute exacerbation of chronic heart failure	yes	√	√		√	√	√	√	√
807	female	87	10532.7	Acute exacerbation of chronic heart failure	yes	√	√		√	√	√	√
808	male	87	9139.36	Acute exacerbation of chronic heart failure	yes	√	√		√	√	√	√	√
809	female	87	9042.48	Acute exacerbation of chronic heart failure	yes	√		√	√	√	√	√
810	male	87	8657.81	Acute exacerbation of chronic heart failure	yes	√			√	√	√	√
811	male	87	8030.31	Acute exacerbation of chronic heart failure	yes	√			√	√	√	√
812	female	87	7239.82	Acute exacerbation of chronic heart failure	yes	√	√		√	√	√	√
813	female	87	5252.93	Acute exacerbation of chronic heart failure	yes	√			√	√	√	√
814	male	87	4928.93	Acute exacerbation of chronic heart failure	yes	√	√		√	√	√	√
815	male	87	4699.51	Acute exacerbation of chronic heart failure	yes	√			√	√	√	√
816	male	87	4505.35	Acute exacerbation of chronic heart failure	yes	√	√	√	√	√	√	√
817	male	87	4062.59	Acute exacerbation of chronic heart failure	yes	√	√	√	√	√	√	√
818	female	87	3923.5	Acute heart failure	yes	√	√		√	√	√	√
819	male	87	3624.88	Acute exacerbation of chronic heart failure	yes	√	√		√	√	√	√
820	male	87	3553.61	Acute exacerbation of chronic heart failure	yes	√	√		√	√	√	√
821	male	87	3234.01	Acute exacerbation of chronic heart failure	yes	√	√	√	√	√	√	√
822	male	87	2920.36	Acute exacerbation of chronic heart failure	yes	√	√		√	√	√	√
823	female	87	2525.86	Acute exacerbation of chronic heart failure	yes	√	√		√	√	√	√
824	male	87	2425.88	Acute exacerbation of chronic heart failure	yes	√	√		√	√	√	√
825	male	87	2242.6	Acute exacerbation of chronic heart failure	yes	√	√		√	√	√	√
826	male	87	1738.65	Chronic heart failure	yes	√			√	√	√
827	female	87	1414	Acute exacerbation of chronic heart failure	yes	√	√		√	√	√	√
828	female	87	1153.85	Chronic heart failure	yes	√			√	√	√	√
829	female	87	734.512	Chronic heart failure	yes	√			√		√	√
830	female	87	687.19	Chronic heart failure	yes	√			√	√	√	√
831	male	87	358.338	Chronic heart failure	yes	√			√	√	√	√
832	female	87	304.938	Chronic heart failure	yes	√				√		√
833	male	88	19759.1	Acute exacerbation of chronic heart failure	yes	√	√		√	√	√	√
834	male	88	16153.3	Acute exacerbation of chronic heart failure	yes	√	√		√	√	√	√
835	male	88	15962	Acute exacerbation of chronic heart failure	yes	√			√	√	√	√	√
836	male	88	15613.4	Acute exacerbation of chronic heart failure	yes	√	√	√	√	√	√	√
837	male	88	15575	Acute exacerbation of chronic heart failure	yes	√	√		√	√	√	√
838	male	88	14294.3	Acute exacerbation of chronic heart failure	yes	√	√		√	√	√	√	√
839	male	88	10346.6	Acute exacerbation of chronic heart failure	yes	√	√		√	√	√	√
840	male	88	9406.39	Acute exacerbation of chronic heart failure	yes	√	√		√	√	√	√
841	female	88	8611.51	Acute exacerbation of chronic heart failure	yes	√	√		√	√	√	√
842	male	88	8608	Acute exacerbation of chronic heart failure	yes	√	√	√	√	√	√	√
843	female	88	7957.83	Acute exacerbation of chronic heart failure	yes	√	√	√	√	√	√	√
844	male	88	7927.33	Acute exacerbation of chronic heart failure	yes	√	√		√	√	√	√
845	male	88	7716.25	Acute exacerbation of chronic heart failure	yes	√	√		√	√	√	√
846	male	88	7359.7	Acute exacerbation of chronic heart failure	yes	√			√	√	√	√
847	male	88	7347.51	Acute exacerbation of chronic heart failure	yes	√	√		√	√	√	√
848	male	88	6529.83	Acute exacerbation of chronic heart failure	yes	√	√	√	√	√	√	√
849	male	88	6358.66	Acute exacerbation of chronic heart failure	yes	√	√		√	√	√	√
850	male	88	4989.92	Acute exacerbation of chronic heart failure	yes	√	√		√	√	√	√
851	female	88	4833.16	Acute exacerbation of chronic heart failure	yes	√	√		√	√	√	√
852	female	88	4646.52	Acute exacerbation of chronic heart failure	yes	√	√		√	√	√	√
853	female	88	4624.75	Acute exacerbation of chronic heart failure	yes	√			√	√	√	√
854	male	88	2670.72	Acute exacerbation of chronic heart failure	yes	√	√		√	√	√	√
855	female	88	2293.54	Acute exacerbation of chronic heart failure	yes	√	√		√	√	√	√
856	female	88	2199.15	Acute exacerbation of chronic heart failure	yes	√	√	√	√	√	√	√
857	female	88	363.689	Chronic heart failure	yes	√			√	√		√
858	male	89	13078.7	Acute exacerbation of chronic heart failure	yes	√	√		√	√	√	√
859	male	89	12784.2	Acute exacerbation of chronic heart failure	yes	√	√		√	√	√	√
860	female	89	9515.19	Acute exacerbation of chronic heart failure	yes	√	√	√	√	√	√	√
861	female	89	6634.21	Acute exacerbation of chronic heart failure	yes	√	√		√	√	√	√
862	female	89	6052.72	Acute exacerbation of chronic heart failure	yes	√	√		√	√	√	√
863	male	89	5471.94	Acute exacerbation of chronic heart failure	yes	√	√		√	√	√	√
864	female	89	4837.66	Acute exacerbation of chronic heart failure	yes	√	√		√	√	√	√
865	male	89	4828.04	Acute exacerbation of chronic heart failure	yes	√	√	√	√	√	√	√
866	female	89	4773.53	Acute exacerbation of chronic heart failure	yes	√	√	√	√	√	√	√
867	female	89	4495.37	Acute exacerbation of chronic heart failure	yes	√	√		√	√	√	√
868	male	89	4365.77	Acute exacerbation of chronic heart failure	yes	√	√		√	√	√	√
869	male	89	4179.56	Acute exacerbation of chronic heart failure	yes	√	√		√	√	√	√
870	male	89	3775.67	Acute exacerbation of chronic heart failure	yes	√	√		√	√	√	√
871	female	89	3775.32	Acute exacerbation of chronic heart failure	yes	√	√		√	√	√	√
872	male	89	3156.56	Acute exacerbation of chronic heart failure	yes	√	√		√	√	√	√
873	male	89	2769.98	Acute exacerbation of chronic heart failure	yes	√	√		√	√	√	√
874	male	89	2764.43	Acute exacerbation of chronic heart failure	yes	√	√		√	√	√	√
875	male	89	2651.62	Acute exacerbation of chronic heart failure	yes	√	√	√	√	√	√	√
876	female	89	2552.87	Acute exacerbation of chronic heart failure	yes	√	√		√	√	√	√
877	male	89	2448.52	Acute exacerbation of chronic heart failure	yes	√	√		√	√	√	√
878	male	89	2380.98	Acute exacerbation of chronic heart failure	yes	√	√	√	√	√	√	√
879	male	89	2373.13	Acute exacerbation of chronic heart failure	yes	√	√		√	√	√	√
880	male	89	2343.75	Acute exacerbation of chronic heart failure	yes	√	√	√	√	√	√	√
881	male	89	2179.27	Acute exacerbation of chronic heart failure	yes	√	√		√	√	√	√
882	female	89	2147.77	Acute exacerbation of chronic heart failure	yes	√			√	√	√	√
883	male	89	2098.02	Acute exacerbation of chronic heart failure	yes	√	√		√	√	√	√
884	male	89	2030.47	Acute exacerbation of chronic heart failure	yes	√	√		√	√	√	√
885	male	89	1848.63	Acute exacerbation of chronic heart failure	yes	√	√		√	√	√	√
886	male	89	1818.87	Chronic heart failure	yes	√			√	√		√
887	female	89	1800.9	Acute exacerbation of chronic heart failure	no
888	female	89	1797	Chronic heart failure	yes	√			√	√	√	√
889	female	89	1708.34	Chronic heart failure	yes	√				√		√
890	male	89	1394.92	Acute exacerbation of chronic heart failure	yes	√	√	√	√	√	√	√
891	female	89	1335.69	Chronic heart failure	yes	√			√	√	√	√
892	male	89	1305.85	Chronic heart failure	yes	√			√	√	√	√
893	male	89	1287	Chronic heart failure	yes	√			√		√	√
894	male	89	1161.78	Chronic heart failure	yes	√				√	√
895	male	89	1153.93	Chronic heart failure	yes	√			√	√	√	√
896	male	89	1111.39	Chronic heart failure	yes				√		√	√
897	male	89	1084.97	Chronic heart failure	yes	√			√	√	√	√
898	female	89	1080.89	Chronic heart failure	yes	√				√	√	√
899	male	89	1034.15	Chronic heart failure	yes	√			√	√	√
900	female	89	1033.87	Chronic heart failure	yes	√			√	√		√
901	female	89	958.475	Chronic heart failure	yes	√			√	√	√	√
902	male	89	950.525	Chronic heart failure	yes	√			√	√	√	√
903	female	89	945.52	Chronic heart failure	yes	√			√	√
904	male	89	906.753	Chronic heart failure	yes	√				√	√	√
905	female	89	898.966	Chronic heart failure	yes	√			√	√	√	√
906	male	89	803.687	Chronic heart failure	yes	√			√	√	√	√
907	male	89	766.159	Chronic heart failure	yes	√				√	√
908	male	89	702.777	Chronic heart failure	yes	√			√	√	√	√
909	male	89	679.3	Chronic heart failure	yes	√			√	√	√	√
910	male	89	660.232	Acute exacerbation of chronic heart failure	yes	√	√		√	√	√	√
911	female	89	627.799	Chronic heart failure	yes	√			√	√	√
912	male	89	452.425	Chronic heart failure	yes	√				√	√	√
913	male	89	402.743	Chronic heart failure	yes	√			√			√
914	female	89	346.221	Chronic heart failure	yes	√			√	√	√	√
915	female	89	292.934	Chronic heart failure	yes	√			√	√	√
916	female	89	267.77	Chronic heart failure	yes	√			√	√	√	√
917	male	89	261.086	Chronic heart failure	yes	√			√			√
918	female	89	250.591	Chronic heart failure	yes	√				√	√	√
919	female	89	1692.51	Chronic heart failure	yes	√			√	√	√
920	female	90	4412.54	Acute exacerbation of chronic heart failure	yes	√	√		√	√	√	√
921	male	90	1865.83	Acute exacerbation of chronic heart failure	yes	√	√	√	√	√	√	√
922	female	90	1610.47	Chronic heart failure	yes	√			√	√	√	√
923	male	90	1166.08	Chronic heart failure	yes	√			√	√	√	√
924	male	91	39396.6	Acute exacerbation of chronic heart failure	yes	√	√		√	√	√	√	√
925	female	91	2278.07	Acute exacerbation of chronic heart failure	yes	√			√	√	√	√
926	female	92	13600.6	Acute exacerbation of chronic heart failure	yes	√			√	√	√	√
927	male	92	9785.1	Acute exacerbation of chronic heart failure	yes	√	√		√	√	√	√
928	male	92	9625.92	Acute exacerbation of chronic heart failure	yes	√	√		√	√	√	√
929	male	92	8914.38	Acute exacerbation of chronic heart failure	yes	√	√		√	√	√	√
930	male	92	8507.41	Acute exacerbation of chronic heart failure	yes	√	√		√	√	√	√
931	male	93	18472.3	Acute exacerbation of chronic heart failure	yes	√	√		√	√	√	√
932	male	93	18281.5	Acute exacerbation of chronic heart failure	yes	√	√		√	√	√	√
933	female	93	16273	Acute exacerbation of chronic heart failure	yes	√	√		√	√	√	√
934	female	93	14299.6	Acute exacerbation of chronic heart failure	yes	√	√		√	√	√	√
935	male	94	7527.63	Acute exacerbation of chronic heart failure	yes	√	√		√	√	√	√
936	male	94	4048.46	Acute exacerbation of chronic heart failure	yes	√	√		√	√	√	√
937	female	94	3723.38	Acute exacerbation of chronic heart failure	yes	√	√		√	√	√	√
938	female	94	3633.78	Acute exacerbation of chronic heart failure	yes	√			√	√	√	√
939	male	94	3354.86	Acute exacerbation of chronic heart failure	yes	√	√		√	√	√	√
940	female	94	2874.59	Acute exacerbation of chronic heart failure	yes	√		√	√	√	√	√
941	male	94	2576.32	Acute exacerbation of chronic heart failure	yes	√			√	√	√	√
942	male	94	2442.12	Acute exacerbation of chronic heart failure	yes	√	√		√	√	√	√
943	female	94	2217.36	Acute exacerbation of chronic heart failure	yes	√	√		√	√	√	√
944	male	94	2123.62	Acute exacerbation of chronic heart failure	yes	√	√		√	√	√	√
945	female	94	2074.37	Acute exacerbation of chronic heart failure	yes	√	√		√	√	√	√
946	female	94	2052.74	Acute exacerbation of chronic heart failure	yes	√	√		√	√	√	√
947	female	94	1792.97	Chronic heart failure	yes				√	√
948	male	94	1297.01	Chronic heart failure	yes	√				√		√
949	male	94	936.063	Chronic heart failure	yes	√			√	√	√	√
950	female	94	929.208	Chronic heart failure	yes	√			√	√	√	√
951	female	94	846.706	Chronic heart failure	yes	√			√	√	√	√
952	female	94	837.327	Chronic heart failure	yes	√			√	√	√	√
953	female	94	683.883	Chronic heart failure	yes	√				√	√	√
954	male	94	630.108	Chronic heart failure	yes	√			√		√	√
955	male	94	445.022	Chronic heart failure	yes	√			√	√	√
956	male	94	441.164	Chronic heart failure	yes	√			√	√		√
957	male	95	29334.9	Acute heart failure	yes	√	√	√		√	√	√
958	female	95	15554.9	Acute exacerbation of chronic heart failure	yes	√	√		√	√	√	√	√
959	male	95	9373.29	Acute exacerbation of chronic heart failure	yes	√			√	√	√	√
960	male	95	9249.03	Acute heart failure	yes	√	√	√	√	√	√	√
961	male	95	6147.69	Acute exacerbation of chronic heart failure	yes	√	√		√	√	√	√
962	male	95	6111.45	Acute exacerbation of chronic heart failure	yes	√	√		√	√	√	√
963	female	95	6059.99	Acute heart failure	yes	√	√	√			√
964	female	95	5323.12	Acute exacerbation of chronic heart failure	yes	√	√		√	√	√	√
965	female	95	5235.9	Acute exacerbation of chronic heart failure	no
966	female	95	4571.99	Acute exacerbation of chronic heart failure	yes	√	√		√	√	√	√
967	male	95	3588.25	Acute exacerbation of chronic heart failure	yes	√	√		√	√	√	√
968	male	95	1907.11	Chronic heart failure	yes	√				√	√	√
969	male	95	1903.06	Chronic heart failure	yes	√			√	√	√
970	male	97	5597.45	Acute exacerbation of chronic heart failure	no
